# Supplementary material for: An Equilibrium State Diagram for Storage Stability and Conservation of Active Ingredients in a Functional Food Based on Polysaccharides Blends
Source: Polymers (Basel). 2023 Jan 10;15(2):367. doi: 10.3390/polym15020367 (PMC9860543; doi:10.3390/polym15020367)
Supplement: Supplementary file 1 [file polymers-15-00367-s001.zip]

Archive with 1 entries (1 files):
- polymers-2126635-supplementary.pdf
